# Supplementary material for: Assessment of Unintentional Acute Pesticide Poisoning (UAPP) Amongst Cotton Farmers in Tanzania
Source: Toxics. 2025 Apr 11;13(4):300. doi: 10.3390/toxics13040300 (PMC12031290; doi:10.3390/toxics13040300)
Supplement: Supplementary file 1 [file toxics-13-00300-s001.zip]

Archive with 1 entries (1 files):
- toxics-3549776-supplementary.pdf
